# Supplementary material for: Application of computer-based testing in the Korean Medical Licensing Examination, the emergence of the metaverse in medical education, journal metrics and statistics, and appreciation to reviewers and volunteers
Source: J Educ Eval Health Prof. 2022 Jan 13;19:2. doi: 10.3352/jeehp.2022.19.2 (PMC8853862; doi:10.3352/jeehp.2022.19.2)
Supplement: Supplementary file 1 — Supplement 1. Number of articles on the 4 types of the metaverse in PubMed by year with the search term “(((augmented reality) OR (lifelogging)) OR (mirror world)) OR (virtual reality)” [cited 2022 Jan 8], presented in Fig. 1. [file jeehp-19-02-suppl1.xlsx]

## Sheet: metaverse
Year	No.
1992	9
1993	22
1994	42
1995	73
1996	76
1997	130
1998	139
1999	135
2000	143
2001	192
2002	220
2003	225
2004	250
2005	320
2006	357
2007	402
2008	407
2009	485
2010	504
2011	596
2012	642
2013	796
2014	933
2015	988
2016	1146
2017	1401
2018	1915
2019	2371
2020	2952
2021	3514
	21385
