# Supplementary material for: Application of computer-based testing in the Korean Medical Licensing Examination, the emergence of the metaverse in medical education, journal metrics and statistics, and appreciation to reviewers and volunteers
Source: J Educ Eval Health Prof. 2022 Jan 13;19:2. doi: 10.3352/jeehp.2022.19.2 (PMC8853862; doi:10.3352/jeehp.2022.19.2)
Supplement: Supplementary file 2 — Supplement 2. Total cites of Journal of Educational Evaluation for Health Professions in Crossref metadata, Scopus, and the Web of Science Core Collection (WOS) from 2015 to 2021, presented in Fig. 4. [file jeehp-19-02-suppl2.xlsx]

## Sheet: fig4
Year	Crossref	Scopus	Web of Science Core Collection
2015	76	55	35
2016	121	97	66
2017	161	142	151
2018	215	219	253
2019	254	296	302
2020	441	441	472
2021	525	555	467
